# Supplementary material for: Structural Identifiability of Dynamic Systems Biology Models
Source: PLoS Comput Biol. 2016 Oct 28;12(10):e1005153. doi: 10.1371/journal.pcbi.1005153 (PMC5085250; doi:10.1371/journal.pcbi.1005153)
Supplement: S1 File — The MATLAB toolbox implementing the methodology. It is also available at https://sites.google.com/site/strikegolddtoolbox/. (ZIP) [file pcbi.1005153.s003.zip]

Archive with 33 entries (28 files):
- StrIkE-GOLDD_v1.0/
- StrIkE-GOLDD_v1.0/STRIKE-GOLDD/
- StrIkE-GOLDD_v1.0/STRIKE-GOLDD/functions/
- StrIkE-GOLDD_v1.0/STRIKE-GOLDD/functions/combin_optim.m
- StrIkE-GOLDD_v1.0/STRIKE-GOLDD/functions/combos.m
- StrIkE-GOLDD_v1.0/STRIKE-GOLDD/functions/decomp.m
- StrIkE-GOLDD_v1.0/STRIKE-GOLDD/functions/elim_and_recalc.m
- StrIkE-GOLDD_v1.0/STRIKE-GOLDD/functions/graph_model.m
- StrIkE-GOLDD_v1.0/STRIKE-GOLDD/functions/objective_fun.m
- StrIkE-GOLDD_v1.0/STRIKE-GOLDD/functions/primes10k.mat
- StrIkE-GOLDD_v1.0/STRIKE-GOLDD/models/
- StrIkE-GOLDD_v1.0/STRIKE-GOLDD/models/Arabidopsis.mat
- StrIkE-GOLDD_v1.0/STRIKE-GOLDD/models/CHO.mat
- StrIkE-GOLDD_v1.0/STRIKE-GOLDD/models/CHO_115p.mat
- StrIkE-GOLDD_v1.0/STRIKE-GOLDD/models/Goodwin.mat
- StrIkE-GOLDD_v1.0/STRIKE-GOLDD/models/JAKSTAT.mat
- StrIkE-GOLDD_v1.0/STRIKE-GOLDD/models/MAPK.mat
- StrIkE-GOLDD_v1.0/STRIKE-GOLDD/models/NFKB.mat
- StrIkE-GOLDD_v1.0/STRIKE-GOLDD/models/Pitavastatin.mat
- StrIkE-GOLDD_v1.0/STRIKE-GOLDD/models/Pitavastatin_ss.mat
- StrIkE-GOLDD_v1.0/STRIKE-GOLDD/models/z_create_Arabidopsis_model.m
- StrIkE-GOLDD_v1.0/STRIKE-GOLDD/models/z_create_CHO_115p_model.m
- StrIkE-GOLDD_v1.0/STRIKE-GOLDD/models/z_create_CHO_model.m
- StrIkE-GOLDD_v1.0/STRIKE-GOLDD/models/z_create_Goodwin_model.m
- StrIkE-GOLDD_v1.0/STRIKE-GOLDD/models/z_create_JAKSTAT_model.m
- StrIkE-GOLDD_v1.0/STRIKE-GOLDD/models/z_create_MAPK_model.m
- StrIkE-GOLDD_v1.0/STRIKE-GOLDD/models/z_create_NFKB_model.m
- StrIkE-GOLDD_v1.0/STRIKE-GOLDD/models/z_create_Pitavastatin_model.m
- StrIkE-GOLDD_v1.0/STRIKE-GOLDD/models/z_create_Pitavastatin_ss_model.m
- StrIkE-GOLDD_v1.0/STRIKE-GOLDD/options.m
- StrIkE-GOLDD_v1.0/STRIKE-GOLDD/README.txt
- StrIkE-GOLDD_v1.0/STRIKE-GOLDD/results/
- StrIkE-GOLDD_v1.0/STRIKE-GOLDD/STRIKE_GOLDD.m
