# Supplementary material for: Structural Identifiability of Dynamic Systems Biology Models
Source: PLoS Comput Biol. 2016 Oct 28;12(10):e1005153. doi: 10.1371/journal.pcbi.1005153 (PMC5085250; doi:10.1371/journal.pcbi.1005153)
Supplement: S1 File — The MATLAB toolbox implementing the methodology. It is also available at https://sites.google.com/site/strikegolddtoolbox/. (ZIP) [file pcbi.1005153.s003.zip › StrIkE-GOLDD_v1.0/STRIKE-GOLDD/functions/decomp.m]

% Function that decomposes the model into submodels (either defined by the
% user, or found via optimization) and analyses their identifiability.

function [identifiables,nonidentif,obs_states,unobs_states] = decomp(model,opts,model_results_folder,submodels)

    global x f h p 
    load(model,'x','f','h','ics','known_ics'); % 'p' may have been changed in the main file
    
    %==========================================================================
    % Initialize variables:
    identifiables     = [];       % vector of identifiable parameters.
    nonidentif        = [];       % vector of unidentifiable parameters.
    new_nonid_pars    = [];       % new vector of unidentifiable parameters.
    obs_states        = [];       % observable states.
    unobs_states      = [];       % unobservable states.
    new_obs_states    = [];       % new vector of observable states.
    new_unobs_states  = [];       % new vector of unobservable states.

    %==========================================================================
    % States included in the submodels:     
    
    if opts.decomp_user == 1
        % The submodels have been defined by the user.
        numsub = size(submodels,2);
        optim_flag = 0;
    else
        % The submodels will be found by optimization. 
        optim_flag = 1;
        % Optimization settings: 
        numsub             = numel(x);      
        problem.x_U        = ones(1,numsub);
        problem.f          = 'objective_fun';
        optim_opts.maxtime = opts.maxOpttime;    
    end
    
    isub = 1;                            
    while isub < numsub + 1          
        if optim_flag == 1
            fprintf('\n\n >>> Finding an optimal submodel including state number %d ...\n',isub);
            problem.x_L         = zeros(1,numsub);
            problem.x_L(isub)   = 1; 
            [Results]           = combin_optim(problem,optim_opts);
            estados             = find(abs(Results.xbest)); 
        else
            estados = submodels{isub};
        end
        numstates = numel(estados);   
        
        %======================================================================
        % States, functions, and outputs of the reduced model:
        xred = sym(zeros(numstates,1));
        fred = sym(zeros(numstates,1));
        for i=1:numstates
            xred(i) = x(estados(i));
            fred(i) = f(estados(i));
        end

        hred = [];
        for i=1:numel(h)
            % find the variables (states & parameters) appearing in each output:
            varsh = symvar(h(i)).';
            vars = cell(numel(varsh),1);
            for j=1:numel(varsh)
                vars{j} = char(varsh(j));
            end
            % If any of the selected states is among those variables, include that output:
            continuar = 1;
            j = 1;
            while (continuar == 1) && (j <= numel(xred))
                isstatej = strcmpi(char(xred(j)),vars);
                j = j + 1;
                if  find(isstatej) ~= 0
                    hred = [hred; h(i)];
                    continuar = 0;
                end
            end
        end  

        %==========================================================================
        % 'Variables' (parameters and states) appearing in the equations of 
        % the selected states and outputs:
        total_expr = [fred; hred];
        variaveis = symvar(total_expr).';                        
        vars = cell(numel(variaveis),1);
        for i=1:numel(variaveis)
            vars{i} = char(variaveis(i));
        end

        % which parameters are among those variables?
        parslist = [];
        for i=1:numel(p)
            ispari = strcmpi(char(p(i)),vars);
            if  find(ispari) ~= 0
                parslist = [parslist p(i)];
            end
        end

        % which states (other than those in xred) are among those variables?
        stateslist = [];            
        otherx = setdiff(x,xred); % elements of x that are not in xred        
        for i=1:numel(otherx)
            ispari = strcmpi(char(otherx(i)),vars);
            if  find(ispari) ~= 0
                stateslist = [stateslist otherx(i)];
            end
        end        
        
        if opts.unidentif == 1
            % The 'parameters' in the submodel are the parameters;
            % the states are considered as inputs:
            pred = transpose(parslist);
        else
            % The 'parameters' in the submodel include the parameters, AND
            % the states considered as additional parameters:
            pred = transpose([parslist,stateslist]);
        end

        %==========================================================================
        % Dimensions of the reduced problem: 
        m = numel(hred);                        % number of outputs
        n = numel(xred);                        % number of states
        q = numel(pred);                        % number of unknown parameters
        qreal = numel(parslist);                % number of unknown parameters (without taking into account the states considered as parameters)
        r = n+q;                                % number of states + parameters
        xaugred = [xred;pred];                  % states and parameters 
        faugred = [fred; zeros(numel(pred),1)]; % augmented dynamics
             
        %==========================================================================
        % The submodel must contain at least one output:
        if m > 0
        
            %==========================================================================
            % Find which states are unmeasured:     
            saidas = cell(m,1);
            for i=1:m
                saidas{i} = char(hred(i));
            end
            ismeasured = zeros(1,n);
            for i=1:n
                ismeasured(i) = sum(strcmpi(char(xred(i)),saidas));
            end
            unmeas_xred_indices = find((1-ismeasured)); % indices (on xred) of the unmeasured states

            %==========================================================================
            % Which initial conditions are unknown:
            xknown = x(find(known_ics)); %#ok<FNDSB>
            knownics = cell(numel(xknown),1);
            for i=1:numel(knownics)
                knownics{i} = char(xknown(i));
            end
            isknown = zeros(1,n);
            for i=1:n
                isknown(i) = sum(strcmpi(char(xred(i)),knownics));
            end
            unknown_xred_ics_ind = find(1-isknown);      % indices (on xred) of the states with unknown initial conditions

            %==========================================================================
            fprintf('\n\n >>> Analysing identifiability of a submodel containing:\n %d states:\n %s',n,char(xred));
            fprintf('\n %d outputs:\n %s',m,char(hred));
            fprintf('\n %d parameters:\n %s',q,char(pred));

            %==========================================================================
            % Build Identifiability-Observability matrix, On(x)
            lastrank = NaN;
            nd = ceil(r/m-1); % minimum number of Lie derivatives
            increaseLie = 1;
            fprintf('\n\n >>> Building the observability-identifiability matrix requires at least %d Lie derivatives',nd);
            fprintf('\n     Calculating derivatives: ');
            tic
            onx = zeros(m*(1+nd),r);
            onx = sym(onx);
            onx(1:m,:) = jacobian(hred,xaugred);% 1st block
            totaltime = toc;
            ind = 2;
            lasttime = 0;
            while ind < (nd+2) && lasttime < opts.maxLietime % 2nd and subsequent blocks
                tic
                Lieh = onx(((ind-2)*m+1):(ind-1)*m,:)*faugred;
                onx(((ind-1)*m+1):(ind*m),:) = jacobian(Lieh,xaugred);
                lasttime  = toc;
                totaltime = totaltime + lasttime;
                ind = ind+1;
                fprintf('%d ',ind-2); 
            end
            if ind == (nd+2) 
                while increaseLie == 1
                    fprintf('\n >>> Observability-Identifiability matrix calculated with %d Lie derivatives',nd);
                    fprintf('\n     (calculated in %d seconds)',totaltime);

                    %==========================================================================
                    % Check identifiability by calculating rank:
                    tic
                    if opts.knowninitc == 1
                        xind = find(known_ics);
                        if size(ics) ~= size(x)
                            ics = transpose(ics);
                        end
                        onx = subs(onx,x(xind),ics(xind));
                    end       
                    if opts.numeric == 1
                        load primes10k
                        primes = primos(1:numel(variaveis));
                        numonx = subs(onx,variaveis,primes);  
                    else
                        numonx = onx;
                    end
                    rango = double(rank(numonx));
                    fprintf('\n >>> Rank = %d (calculated in %d seconds)',rango,toc);                 
                    if rango == r  % The submodel is observable and structurally identifiable
                        obs_states = xred(unmeas_xred_indices); 
                        new_ident_pars = pred;
                        increaseLie = 0;
                    else % With that number of Lie derivatives the array is not full rank.                       
                         % If possible, calculate one more Lie derivative and retry:
                        if nd < r  && lasttime < opts.maxLietime && rango ~= lastrank
                            tic
                            nd     = nd + 1;
                            i      = 1+nd;
                            newLie = onx(((i-2)*m+1):(i-1)*m,:)*faugred;
                            newOnx = jacobian(newLie,xaugred);
                            onx    = [onx; newOnx];
                            clear newLie newOnx
                            lasttime  = toc;
                            totaltime = totaltime + lasttime;
                            lastrank = rango;
                        % If that is not possible, there are several possible causes:
                        else
                            if nd >= r % The maximum number of Lie derivatives has been reached
                                fprintf('\n    The submodel is structurally unidentifiable');
                            else
                                if rango == lastrank
                                    onx = onx(1:(end-m),:);
                                    nd = nd - 1;
                                else
                                    if lasttime >= opts.maxLietime
                                        fprintf('\n    => More Lie derivatives would be needed to see if the submodel is structurally unidentifiable.');
                                        fprintf('\n    However, the maximum computation time allowed for calculating each of them has been reached.');
                                        fprintf('\n    You can increase it by changing <<opts.maxLietime>> (currently opts.maxLietime = %d)',opts.maxLietime);
                                    end
                                end
                            end
                            % Eliminate columns one by one to check identifiability of the associated parameters:
                            [new_ident_pars,new_nonid_pars,new_obs_states,new_unobs_states] = ...
                                elim_and_recalc(unmeas_xred_indices,rango,numonx,opts,qreal,pred,xred,identifiables,obs_states); 
                            increaseLie = 0;
                        end
                    end
                end

            else
                %%%%%%%%%%%%%%%%%%%%%%%%%%%%%%%%%%%%%%%%%%%%%%%%%%%%%%%%%%%%%%%
                tic
                if opts.knowninitc == 1
                    xind = find(known_ics);
                    if size(ics) ~= size(x)
                        ics = transpose(ics);
                    end
                    onx = subs(onx,x(xind),ics(xind));
                end  
                if opts.numeric == 1
                    load primes10k
                    primes = primos(1:numel(variaveis));
                    numonx = subs(onx,variaveis,primes);  
                else
                    numonx = onx;
                end
                rango = double(rank(numonx));
                fprintf('\n  Rank = %d (calculated in %d seconds)',rango,toc); 
                %%%%%%%%%%%%%%%%%%%%%%%%%%%%%%%%%%%%%%%%%%%%%%%%%%%%%%%%%%%%%%%
                [new_ident_pars,new_nonid_pars,new_obs_states,new_unobs_states] = ...
                    elim_and_recalc(unmeas_xred_indices,rango,numonx,opts,qreal,pred,xred,identifiables,obs_states);      
            end          
        
        %==========================================================================
        % Add the newly characterized parameters to the vectors of identifiable / non identifiable parameters:
        if size(identifiables,2) ~= 1
            identifiables = transpose(identifiables);
        end
        if size(new_ident_pars,2) ~= 1
            new_ident_pars = transpose(new_ident_pars);
        end              
        identifiables = [identifiables; new_ident_pars];
        identifiables = symvar(identifiables);    

        if size(nonidentif,2) ~= 1
            nonidentif = transpose(nonidentif);
        end
        if size(new_nonid_pars,2) ~= 1
            new_nonid_pars = transpose(new_nonid_pars);
        end
        nonidentif = [nonidentif; new_nonid_pars];

       % And of initial conditions:
        obs_states = [obs_states; new_obs_states];
        unobs_states = [unobs_states; new_unobs_states]; 
                
        end
        
        %==========================================================================
        % Save results:
        provresultsname = sprintf('partial_id_results_%s_submodel_%d',model,isub);
        fullprovresultsname = strcat(pwd,'\',model_results_folder,'\',provresultsname);
        save(fullprovresultsname);       
        clear Results estados numstates fred hred xred pred variaveis vars...
            m n q r parslist xaugred faugred nd Lieh onx ident rango rangototal
        
        %==========================================================================
        % Proceed with the next submodel:
        isub = isub + 1;  
    end  
end
