# Supplementary material for: Structural Identifiability of Dynamic Systems Biology Models
Source: PLoS Comput Biol. 2016 Oct 28;12(10):e1005153. doi: 10.1371/journal.pcbi.1005153 (PMC5085250; doi:10.1371/journal.pcbi.1005153)
Supplement: S1 File — The MATLAB toolbox implementing the methodology. It is also available at https://sites.google.com/site/strikegolddtoolbox/. (ZIP) [file pcbi.1005153.s003.zip › StrIkE-GOLDD_v1.0/STRIKE-GOLDD/models/z_create_Arabidopsis_model.m]

%--------------------------------------------------------------------------
% File that creates the Arabidopsis thaliana model. 
% It stores it in a mat-file named Arabidopsis.mat.
% The model is taken from:
%--------------------------------------------------------------------------
% Locke J, Millar A, Turner M (2005) Modelling genetic networks with noisy
% and varied experimental data: the circadian clock in arabidopsis thaliana. 
% Journal of Theoretical Biology 234: 383�393.
%--------------------------------------------------------------------------
clear all;

syms x1 x2 x3 x4 x5 x6 x7...
     a...
     g1 g2 k1 k2 k3 k4 k5 k6 k7 m1 m2 m3 m4 m5 m6 m7 n1 n2...
     p1 p2 p3 q1 q2 r1 r2 r3 r4...
     u
 
% states:
x    = [x1 x2 x3 x4 x5 x6 x7].';  

% outputs:
h    = [x1 x4].'; 

% parameters:
p    = [a n1 r3 g1 g2 k1 k2 k3 k4 k5 k6 k7 m1 m2 m3 m4 m5 m6 m7 n2...
     p1 p2 p3 q1 q2 r1 r2 r4].'; 
 
% dynamic equations: 
f    = [ n1*x6^a/(g1^a+x6^a)-m1*x1/(k1+x1)+q1*x7*u;        
         p1*x1-r1*x2+r2*x3-m2*x2/(k2+x2);    
         r1*x2-r2*x3-m3*x3/(k3+x3);
         n2*g2^2/(g2^2+x3^2)-m4*x4/(k4+x4);
         p2*x4-r3*x5+r4*x6-m5*x5/(k5+x5);
         r3*x5-r4*x6-m6*x6/(k6+x6);
         p3-m7*x7/(k7+x7)-(p3+q2*x7)*u];
     
% initial conditions:
ics  = [0,0,0,0,0,0,0];    

% which initial conditions are known:
known_ics = [1 1 1 1 1 1 1];

save('Arabidopsis','x','h','p','f','ics','known_ics'); 
