# Supplementary material for: Structural Identifiability of Dynamic Systems Biology Models
Source: PLoS Comput Biol. 2016 Oct 28;12(10):e1005153. doi: 10.1371/journal.pcbi.1005153 (PMC5085250; doi:10.1371/journal.pcbi.1005153)
Supplement: S1 File — The MATLAB toolbox implementing the methodology. It is also available at https://sites.google.com/site/strikegolddtoolbox/. (ZIP) [file pcbi.1005153.s003.zip › StrIkE-GOLDD_v1.0/STRIKE-GOLDD/README.txt]

This is the README file of the StrIkE-GOLDD toolbox
(STRIKE-GOLDD = STRuctural Identifiability taKen as Extended-Generalized Observability with Lie Derivatives and Decomposition)
--------------------------------------------------------------------------------------------------------------------------------
Created:	    07/12/2015
Last modified:	18/05/2016
Contact:	    Alejandro F. Villaverde (afernandez@uvigo.es)

--------------------------
File list:
--------------------------
- options.m               User-defined options and default values
- STRIKE_GOLDD.m          Main file

- combin_optim.m          Function that performs combinatorial optimization using the Variable Neighbourhood Search metaheuristic (VNS)
- combos.m                Function that tries to find identifiable combinations of otherwise unidentifiable parameters
- decomp.m                Function that decomposes the model into submodels (either defined by the user, or found via optimization) and analyses them 
- elim_and_recalc.m       Function that determines identifiability of individual parameters one by one,
                          by successive elimination of its column in the identifiability matrix and recalculation of its rank  
- objective_fun.m         Function that calculates the objective function value in the optimization
                          (as the ratio between number of model outputs and parameters, plus a penalty on the number of states)

- graph_model.m           Create a graph showing the relations among model states, outputs, and parameters

- primes10k.mat           Matlab file with 10000 prime numbers for numerical rank calculations
